# Supplementary material for: Persistent homology classification algorithm
Source: PeerJ Comput Sci. 2023 Jan 10;9:e1195. doi: 10.7717/peerj-cs.1195 (PMC10280283; doi:10.7717/peerj-cs.1195)
Supplement: Supplemental Information 1 [file peerj-cs-09-1195-s001.r]

# Persistent Homology Classification Algorithm
#Required Libraries
library(TDA)
library(rgl)
library(dplyr)
library(dplyr)
library(caTools)
library(caret)
library("RColorBrewer")
library(devtools)
library(TDAmapper)
library(igraph)

#General Parameters

maxd <- 0 #maxdimension
maxsc <- 1 #maxscale
SR <- 0.8 #Split Ratio Between training and testing


##########################################################################
## CALLING the IRIS DATA
## This part can be modified depending on which data you want to analyze.
##########################################################################
data(iris)
dataset <- iris

######################
# FORMATTING DATASET #
######################
XY <- dataset
nr <- nrow(XY)
nc <- ncol(XY)
X <- dataset[-nc] #removes target column
XY[,nc] <- as.numeric(XY[,nc]) #Turning nonnumeric data to numeric

# Encoding the target feature as factor 
XY[,nc] = factor(XY[,nc])
classes <- levels(XY[,nc])
numclasses <- as.numeric(classes)
maxclass <- max(numclasses)
len <- length(numclasses)

KofCV <- 5
ConM <- matrix(0,maxclass,maxclass)
for (CV in 0:(KofCV-1)){
    
#Splitting data into classes

trainM <- list()
testM <- list()
DiagTr <- list()

# Initializing matrices used
BB <- matrix(1:maxclass, nrow=1, byrow=FALSE)
CC <- matrix(1:maxclass, nrow=1, byrow=FALSE)
DD <- matrix(1:maxclass, nrow=1, byrow=FALSE)
EE <- matrix(1:(maxclass*3), nrow=maxclass, byrow=FALSE)
FF <- matrix(1:(maxclass*3), nrow=maxclass, byrow=FALSE)
GG <- matrix(1:(maxclass*(nc-1)), nrow=maxclass, byrow=FALSE)
LL <- matrix(1:maxclass, nrow=maxclass, byrow=FALSE)
nrtr <- matrix(1:maxclass, nrow=1, byrow=FALSE)
nctr <- matrix(1:maxclass, nrow=1, byrow=TRUE)
nrte <- matrix(1:maxclass, nrow=1, byrow=TRUE)
ncte <- matrix(1:maxclass, nrow=1, byrow=TRUE)
numofDiagTrrows <- matrix(1:maxclass, nrow=1, byrow=TRUE)
MM <- filter(XY, XY[,nc] == 100)
newdata <- MM
maxnum <- maxclass*3
DiagTrcolSums <- MM[1:3]
DiagTrcolmean <- MM[1:(nc-1)]
Featmean <- MM[1:(nc-1)]
FeatLength <- MM[1:1]

#######################
# PHCA Implementation #
#######################


for (class in numclasses)
{ 
    M <- filter(XY, XY[,nc] == class);
    #print(M);
    
    
    for (k in 1:nrow(M))
    {
     M[k,nc+1] <- k%%KofCV;
     }
    colnames(M)[nc+1] <- c("CVlabel")
    
    
    test_set = subset(M, CVlabel == CV)[-(nc+1)]
    training_set = subset(M, CVlabel != CV)[-(nc+1)]

    
    # Optional Feature Scaling, depending on dataset
    #training_set[-nc] = scale(training_set[-nc]) 
    #test_set[-nc] = scale(test_set[-nc])
    
    trainM[[class]] <- training_set
    testM[[class]] <- test_set
    newdata <- rbind(newdata, test_set)
    
    nrtr[class] <- nrow(training_set)
    nctr[class] <- ncol(training_set)
    nrte[class] <- nrow(test_set)
    ncte[class] <- ncol(test_set)
    #print(c(nrtr[class], nctr[class], nrte[class], ncte[class]))
    
    ##################################
    # PH COMPUTATION of TRAINING SETS
    ##################################
    
    #####################################
    # Computing Rips persistence diagram 
    #####################################
    MMM <- trainM[[class]][1:nc-1]
    DiagTr[[class]] <- ripsDiag(X = MMM, maxdimension = maxd, maxscale = maxsc,
                                library = "GUDHI", printProgress = FALSE)
    par(mfrow=c(1,2))
    plot(DiagTr[[class]][["diagram"]], main = "Persistence Diagram")
    plot(DiagTr[[class]][["diagram"]], barcode = TRUE, main = "Persistence Barcode")
    numofDiagTrrows[class] <- nrow(DiagTr[[class]][["diagram"]])
    
    for (g in 1:3) {
        DiagTrcolmean[class,g] <- mean(DiagTr[[class]][["diagram"]][,g])
    }
    
    DiagTrcolSums <- rbind(DiagTrcolSums, colSums(DiagTr[[class]][["diagram"]]), deparse.level = 0)
    
    for (gg in 1:(nc-1)) {
        Featmean[class,gg] <- mean(MMM[,gg]) 
        
        Lengthsum <- 0
        for (i in nrow(DiagTr[[class]][["diagram"]])) {
            Lengthsum <- Lengthsum + DiagTr[[class]][["diagram"]][i,3] - DiagTr[[class]][["diagram"]][i,2]
        }
        FeatLength[class,] <- Lengthsum
    }
}

newdata        

# PHCA CLASSIFIER

resulta <- matrix(1:maxclass, nrow=1, byrow=FALSE)
result <- matrix(1:1, nrow=1, byrow=FALSE)


Classifying <- function(M5){
    
    for (j in numclasses) 
    {
        MM <- rbind(trainM[[j]], M5, deparse.level = 0)
        MM
        #countit <- countit + 1 #Optional
        MMtest <- MM[-nc]
        DiagTe <- ripsDiag(X = MMtest, maxdimension = maxd, maxscale = maxsc,
                           library = "GUDHI", printProgress = FALSE)
        
        #BB[j] <- bottleneck(Diag1 = DiagTr[[j]][["diagram"]], 
                            #Diag2 = DiagTe[["diagram"]],
                            #dimension = 1)
        #CC[j] <- wasserstein(Diag1 = DiagTr[[j]][["diagram"]], Diag2 = DiagTe[["diagram"]],
                             #p = 2, dimension = 1)
        #EE[j,1] <- abs(sum(DiagTe[["diagram"]][,1]) - DiagTrcolSums[j,1])
        EE[j,2] <- abs(sum(DiagTe[["diagram"]][,2]) - DiagTrcolSums[j,2])
        EE[j,3] <- abs(sum(DiagTe[["diagram"]][,3]) - DiagTrcolSums[j,3])
        #FF[j,1] <- abs(mean(DiagTe[["diagram"]][,1]) - DiagTrcolmean[j,1])
        #FF[j,2] <- abs(mean(DiagTe[["diagram"]][,2]) - DiagTrcolmean[j,2])
        #FF[j,3] <- abs(mean(DiagTe[["diagram"]][,3]) - DiagTrcolmean[j,3])
        
        #Lengthsum <- 0
        #for (i in nrow(DiagTe[["diagram"]])) {
        #    Lengthsum <- Lengthsum + DiagTe[["diagram"]][i,3] - DiagTe[["diagram"]][i,2]
        #}
        #LL[j,1] <- abs(Lengthsum - FeatLength[j,])
        
        cc <- 0
        for (kk in 1:(nc-1)) {
            GG[j,kk] <- abs(Featmean[j,kk] - M5[1,kk])
            cc <- cc +GG[j,kk]
        }
        
        #DD[j] <- -EE[j,1] + EE[j,3] - FF[j,1] + FF[j,3] + cc + CC[j]
        DD[j] <- EE[j,3] - EE[j,2] #+ cc #+ CC[j]
    }
    resulta <- which( DD == min(DD), arr.ind=FALSE)
    return(resulta[1])
}

Count <- 0
for (ii in numclasses)
    
{
    for (jj in 1:nrte[ii])
    {
        Count <- Count + 1
        newdata[Count, nc+1] <- Classifying(testM[[ii]][jj,]) ;
    }
}


# Predicting the Test set results for PHCA
y_label = newdata[,nc]
y_pred = newdata[,nc+1] #predict(classifier, newdata = test_set[-nc])

# Making the Confusion Matrix 
cm = table(y_label, y_pred)

#For Confusion Matrix with Cross-validation
ConM <- ConM + cm

}

###################################
# OTHER CLASSIFICATION ALGORITHMS #
###################################

data(iris)
dataset <- iris

# create a list of 80% of the rows in the original dataset we can use for training
validation_index <- createDataPartition(dataset$Species, p=0.80, list=FALSE)
# select 20% of the data for validation
validation <- dataset[-validation_index,]
# use the remaining 80% of data to training and testing the models
dataset <- dataset[validation_index,]

# dimensions of dataset
dim(dataset)

# list types for each attribute
sapply(dataset, class)
# take a peek at the first 5 rows of the data
head(dataset)
# list the levels for the class
levels(dataset$Species)

# summarize the class distribution
percentage <- prop.table(table(dataset$Species)) * 100
cbind(freq=table(dataset$Species), percentage=percentage)       

# summarize attribute distributions
summary(dataset)       


# split input and output
x <- dataset[,1:4]
y <- dataset[,5]

# split input and output
x <- dataset[,1:4]
y <- dataset[,5]


# boxplot for each attribute on one image
par(mfrow=c(1,4))
for(i in 1:4) {
    boxplot(x[,i], main=names(iris)[i])
}

#uninteresting
# barplot for class breakdown
plot(y)

# scatterplot matrix
featurePlot(x=x, y=y, plot="ellipse")

# box and whisker plots for each attribute
featurePlot(x=x, y=y, plot="box")

# density plots for each attribute by class value
scales <- list(x=list(relation="free"), y=list(relation="free"))
featurePlot(x=x, y=y, plot="density", scales=scales)


# Run algorithms using 10-fold cross validation
control <- trainControl(method="cv", number=KofCV)
metric <- "Accuracy"

#VARIOUS MODELS

# a) linear algorithms
set.seed(7)
fit.lda <- train(Species~., data=dataset, method="lda", metric=metric, trControl=control)
# b) nonlinear algorithms
# CART
set.seed(7)
fit.cart <- train(Species~., data=dataset, method="rpart", metric=metric, trControl=control)
# kNN
set.seed(7)
fit.knn <- train(Species~., data=dataset, method="knn", metric=metric, trControl=control)
# c) advanced algorithms
# SVM
set.seed(7)
fit.svm <- train(Species~., data=dataset, method="svmRadial", metric=metric, trControl=control)
# Random Forest
set.seed(7)
fit.rf <- train(Species~., data=dataset, method="rf", metric=metric, trControl=control)


# summarize accuracy of models #Selecting best model
results <- resamples(list(lda=fit.lda, cart=fit.cart, knn=fit.knn, svm=fit.svm, rf=fit.rf))
summary(results)


# compare accuracy of models
dotplot(results)

# summarize Best Model
print(fit.lda)

############################################################
## Generate the performance measures for each classifier. ##
############################################################

# estimate skill of LDA on the validation dataset
predictions <- predict(fit.lda, validation)
confusionMatrix(predictions, factor(validation[,nc]))[4]
confusionMatrix(predictions,factor(validation[,nc]))[2]
confusionMatrix(predictions,factor(validation[,nc]))[3]

perflda <- array(as.numeric(unlist(confusionMatrix(predictions,factor(validation[,nc]))[4])), 
                dim=c(1, maxclass, 11))
perf_sen <- perflda[,,1]
perf_spec <- perflda[,,2]
perfacc <- array(as.numeric(unlist(confusionMatrix(predictions,factor(validation[,nc]))[3])), 
                 dim=c(1, maxclass, 11))[1]
perfacc
perf_acc <- perfacc
perf_prec <- perflda[,,5]
perf_rec <- perflda[,,6]
perf_f1 <- perflda[,,7]

# estimate skill of CART on the validation dataset
predictions <- predict(fit.cart, validation)
confusionMatrix(predictions, factor(validation[,nc]))[4]
confusionMatrix(predictions,factor(validation[,nc]))[2]
confusionMatrix(predictions,factor(validation[,nc]))[3]

perfcart <- array(as.numeric(unlist(confusionMatrix(predictions,factor(validation[,nc]))[4])), 
                dim=c(1, maxclass, 11))
perf_sen <- rbind(perf_sen, perfcart[,,1])
perf_spec <- rbind(perf_spec, perfcart[,,2])
perfacc <- array(as.numeric(unlist(confusionMatrix(predictions,factor(validation[,nc]))[3])), 
                 dim=c(1, maxclass, 11))[1]
perfacc
perf_acc <- rbind(perf_acc, perfacc) 
perf_prec <- rbind(perf_prec, perfcart[,,5])
perf_rec <- rbind(perf_rec, perfcart[,,6])
perf_f1 <- rbind(perf_f1, perfcart[,,7])

# estimate skill of KNN on the validation dataset
predictions <- predict(fit.knn, validation)
confusionMatrix(predictions, factor(validation[,nc]))[4]
confusionMatrix(predictions,factor(validation[,nc]))[2]
confusionMatrix(predictions,factor(validation[,nc]))[3]

perfknn <- array(as.numeric(unlist(confusionMatrix(predictions,factor(validation[,nc]))[4])), 
                dim=c(1, maxclass, 11))
perf_sen <- rbind(perf_sen, perfknn[,,1])
perf_spec <- rbind(perf_spec, perfknn[,,2])
perfacc <- array(as.numeric(unlist(confusionMatrix(predictions,factor(validation[,nc]))[3])), 
                 dim=c(1, maxclass, 11))[1]
perfacc
perf_acc <- rbind(perf_acc, perfacc) 
perf_prec <- rbind(perf_prec, perfknn[,,5])
perf_rec <- rbind(perf_rec, perfknn[,,6])
perf_f1 <- rbind(perf_f1, perfknn[,,7])

# estimate skill of SVM on the validation dataset
predictions <- predict(fit.svm, validation)
confusionMatrix(predictions, factor(validation[,nc]))[4]
confusionMatrix(predictions,factor(validation[,nc]))[2]
confusionMatrix(predictions,factor(validation[,nc]))[3]

perfsvm <- array(as.numeric(unlist(confusionMatrix(predictions,factor(validation[,nc]))[4])), 
                dim=c(1, maxclass, 11))
perf_sen <- rbind(perf_sen, perfsvm[,,1])
perf_spec <- rbind(perf_spec, perfsvm[,,2])
perfacc <- array(as.numeric(unlist(confusionMatrix(predictions,factor(validation[,nc]))[3])), 
                 dim=c(1, maxclass, 11))[1]
perfacc
perf_acc <- rbind(perf_acc, perfacc) 
perf_prec <- rbind(perf_prec, perfsvm[,,5])
perf_rec <- rbind(perf_rec, perfsvm[,,6])
perf_f1 <- rbind(perf_f1, perfsvm[,,7])

# estimate skill of RF on the validation dataset
predictions <- predict(fit.rf, validation)
confusionMatrix(predictions, factor(validation[,nc]))[4]
confusionMatrix(predictions,factor(validation[,nc]))[2]
confusionMatrix(predictions,factor(validation[,nc]))[3]

perfrf <- array(as.numeric(unlist(confusionMatrix(predictions,factor(validation[,nc]))[4])), 
                dim=c(1, maxclass, 11))
perf_sen <- rbind(perf_sen, perfrf[,,1])
perf_spec <- rbind(perf_spec, perfrf[,,2])
perfacc <- array(as.numeric(unlist(confusionMatrix(predictions,factor(validation[,nc]))[3])), 
                 dim=c(1, maxclass, 11))[1]
perfacc
perf_acc <- rbind(perf_acc, perfacc) 
perf_prec <- rbind(perf_prec, perfrf[,,5])
perf_rec <- rbind(perf_rec, perfrf[,,6])
perf_f1 <- rbind(perf_f1, perfrf[,,7])


#######################
## Result Using PHCA ##
#######################

confusionMatrix(ConM)
confusionMatrix(ConM)[4]
confusionMatrix(ConM)[2]
confusionMatrix(ConM)[3]

perfphca <- array(as.numeric(unlist(confusionMatrix(ConM)[4])), 
                dim=c(1, maxclass, 11))
perf_sen <- rbind(perf_sen, perfphca[,,1])
perf_spec <- rbind(perf_spec, perfphca[,,2])
perfacc <- array(as.numeric(unlist(confusionMatrix(ConM)[3])), 
                 dim=c(1, maxclass, 11))[1]
perfacc
perf_acc <- rbind(perf_acc, perfacc) 
perf_prec <- rbind(perf_prec, perfphca[,,5])
perf_rec <- rbind(perf_rec, perfphca[,,6])
perf_f1 <- rbind(perf_f1, perfphca[,,7])


dev.off()
perf_prec
perf_rec
perf_acc
perf_spec
perf_f1

PI <- cbind(perf_prec, perf_rec, perf_acc, perf_spec, perf_f1)
M <- t(PI)
colnames(M) <- c('LDA', 'CART', 'KNN', 'SVM', 'RF', 'PHCA')
rownames(M) <- c('prec_class1', 'prec_class2', 'prec_class3', 
                 'rec_class1', 'rec_class2', 'rec_class3', 'accuracy',
                 'spec_class1', 'spec_class2', 'spec_class3', 
                 'f1score_class1', 'f1score_class2', 'f1score_class3')
library(DescTools)

g <- factor(rep(1:6, each=13),
            labels = c("LDA", "CART", "KNN", "SVM", "RF", "PHCA"))
NemenyiTest(c(M), g)

######################################
## Plotting of Performance Measures ##
######################################

# Plot for Sensitivity/Recall
colnames(perf_sen)<- c("Class 1", "Class 2", "Class 3")
par(mar=c(4,4,4,4))
barplot(perf_sen,
        #main = "Recall/Sensitivity per class per classifier",
        xlab = "Classes",
        ylab = "Recall/Sensitivity",
        col = brewer.pal(n = 6, name = "BuGn"),#RdBu
        beside = TRUE
#)
#legend("bottomleft",
       #c("lda", "cart", "knn", "svm", "rf", "phca"),
       #fill = brewer.pal(n = 6, name = "BuGn")
)

# Plot for Specificity/Positive Predictive Value
colnames(perf_spec)<- c("Class 1", "Class 2", "Class 3")
par(mar=c(4,4,4,4))
barplot(perf_spec,
        #main = "Specificity per class per classifier",
        xlab = "Classes",
        ylab = "Specificity",
        col = brewer.pal(n = 6, name = "BuGn"),
        beside = TRUE
#)
#legend("bottomleft",
 #      c("lda", "cart", "knn", "svm", "rf", "phca"),
  #     fill = brewer.pal(n = 6, name = "BuGn")
)

#Plot for Precision
colnames(perf_prec)<- c("Class 1", "Class 2", "Class 3")
par(mar=c(4,4,4,4))
barplot(perf_prec,
        #main = "Precision per class per classifier",
        xlab = "Classes",
        ylab = "Precision",
        col = brewer.pal(n = 6, name = "BuGn"),
        beside = TRUE
#)
#legend("bottomleft",
       #c("lda", "cart", "knn", "svm", "rf", "phca"),
       #fill = brewer.pal(n = 6, name = "BuGn")
)

#Plot for F1 Score
colnames(perf_f1)<- c("Class 1", "Class 2", "Class 3")
par(mar=c(4,4,4,4))
barplot(perf_f1,
        #main = "F1 Score per class per classifier",
        xlab = "Classes",
        ylab = "F1 Score",
        col = brewer.pal(n = 6, name = "BuGn"),
        beside = TRUE
#)
#legend("bottomleft",
       #c("lda", "cart", "knn", "svm", "rf", "phca"),
       #fill = brewer.pal(n = 6, name = "BuGn")
)

#Plot for Accuracy
par(mar=c(4,6,4,6))
barplot(perf_acc,
        #main = "Accuracy per classifier",
        ylim = c(0,1.0),
        xlab = "Classifiers",
        ylab = "Accuracy",
        col = brewer.pal(n = 6, name = "BuGn"),
        names.arg = c("LDA", "CART", "KNN", "SVM", "RF", "PHCA"),
        beside = TRUE
)
#legend("topright", c("LDA", "CART", "KNN", "SVM", "RF", "PHCA"),
#       fill = brewer.pal(n = 6, name = "BuGn"), inset = c(- 0.25, 0)
#)
#if (!require("remotes")) install.packages("remotes")
#remotes::install_github("AndriSignorell/DescTools")

M
t(M)
